# Supplementary material for: Association between Body Mass Index and Outcomes in Patients with Return of Spontaneous Circulation after Out-of-Hospital Cardiac Arrest: A Systematic Review and Meta-Analysis
Source: Int J Environ Res Public Health. 2021 Aug 8;18(16):8389. doi: 10.3390/ijerph18168389 (PMC8394455; doi:10.3390/ijerph18168389)
Supplement: Supplementary file 1 [file ijerph-18-08389-s001.zip]

Archive with 1 entries (1 files):
- ijerph-1303221-supplementary.pdf
